# Supplementary material for: Secondary Succession under invasive species (Pteridium aquilinum) conditions in a seasonal dry tropical forest in southeastern Mexico
Source: PeerJ. 2019 May 28;7:e6974. doi: 10.7717/peerj.6974 (PMC6544012; doi:10.7717/peerj.6974)
Supplement: Supplemental Information 1 — Raw data of species richness, abundances, and samples soils of each plot sampled. [file peerj-07-6974-s001.xlsx]

## Sheet: Hoja1
ID	Sampling plots	Richness	Abundance	Nitrogen (N %)	soil organic matter (SOM %)	Phosphorus (P mg*kg)	Potassium (mg*kg)	Sodium (Na mg*kg)	Calcium (Ca %)	C_org	pH
1	1	6	23	0.25	4.08	0.06	3.19	0.16	1.46	4.45	7.59
2	2	5	7	0.19	2.96	0.07	1.46	0.11	2.92	6.49	7.39
3	3	14	36	0.29	4.8	0.09	2.12	0.16	1.98	5.31	7.42
4	4	5	76	0.41	5.88	0.04	2.81	0.21	2.22	4.86	7.48
5	1	7	32	0.24	3.09	0.06	2.47	0.17	4.82	6.44	7.64
6	2	4	11	0.39	5.64	0.04	4.02	0.18	2.57	4.57	7.7
7	3	7	82	0.44	5.93	0.09	4.33	0.22	4.44	8.19	7.66
8	4	20	112	0.33	4.92	0.13	2.99	0.24	3.01	4.97	7.66
9	1	5	25	0.28	4.26	0.1	1.81	0.15	3.56	4.71	7.74
10	2	2	3	0.15	2.15	0.06	0.61	0.14	5.38	4.15	7.8
11	3	15	182	0.26	3.05	0.05	1.1	0.15	3.7	4.77	7.6
12	4	19	191	0.3	3.36	0.03	1.85	0.13	2.34	3.07	7.76
13	1	4	19	0.08	1.53	0.01	0.33	0.06	4.93	5.96	7.82
14	2	9	21	0.28	3.55	0.04	3.17	0.13	2.89	3.83	7.71
15	3	13	115	0.25	3.83	0.05	4.49	0.15	3.7	4.09	7.71
16	4	23	206	0.37	3.86	0.05	2.21	0.14	4.07	4.24	7.7
17	1	5	23	0.17	2.74	0.03	2.78	0.1	6.58	7.66	7.86
18	2	2	2	0.1	1.36	0.01	1.87	0.06	2.65	5.27	7.95
19	3	11	80	0.09	1.21	0.01	1.68	0.06	1.77	3.83	7.96
20	4	20	110	0.16	2.41	0.08	2.65	0.15	5.85	9.44	7.63
21	1	3	22	0.17	2.27	0.02	2.57	0.12	2.76	4.74	7.46
22	2	3	8	0.38	4.88	0.02	5.09	0.24	2.11	4.8	7.54
23	3	13	160	0.29	3.78	0.02	3.55	0.16	3.26	5.18	7.65
24	4	13	114	0.15	2.2	0.02	2.97	0.09	2.23	4.97	7.63
25	1	2	22	0.27	3.57	0.05	2.62	0.12	1.62	6	7.6
26	2	8	10	0.18	2.34	0.03	2.6	0.08	2.35	7.05	7.58
27	3	6	92	0.56	7.66	0.14	5.95	0.18	1.65	10.23	7.5
28	4	12	169	0.1	1.26	0.01	1.75	0.06	1.13	3.37	7.7
29	1	5	27	0.08	1.17	0.01	1.3	0.04	1.84	5.48	7.55
30	2	6	8	0.49	5.96	0.08	8.33	0.2	1.94	5.71	7.65
31	3	10	61	0.09	1.31	0.03	1.83	0.05	1.62	5.17	7.62
32	4	18	113	0.18	2.88	0.06	3.67	0.1	1.44	4.63	7.62
